# Supplementary material for: Identification of a novel splicing mutation in the SLC25A13 gene from a patient with NICCD: a case report
Source: BMC Pediatr. 2019 Oct 13;19:348. doi: 10.1186/s12887-019-1751-9 (PMC6790242; doi:10.1186/s12887-019-1751-9)
Supplement: Supplementary file 1 — Additional file 1: Table S1. Details of Amplicon sequencing panel for 60 cholestatic jaundice related genes. [file 12887_2019_1751_MOESM1_ESM.xlsx]

## Sheet: cholestatic jaundice
Supplementary Table 1. Details of Amplicon sequencing panel for 60 cholestatic jaundice related genes
Gene	HGNC ID	Locus	Associated disease	Number of amplicons	Coverage (%)	HGMD coverage (%)
ABCB11	HGNC:42	2q31.1	Cholestasis, benign recurrent intrahepatic, 2/Cholestasis, progressive familial intrahepatic 2	35	0.9936
ABCB4	HGNC:45	7q21.12	Cholestasis, intrahepatic, of pregnancy, 3/Cholestasis, progressive familial intrahepatic 3/Gallbladder disease 1	37	1
ABCC2	HGNC:53	10q24.2	Dubin-Johnson syndrome	38	1
ACOX2	HGNC:120	3p14.3	Bile acid synthesis defect, congenital, 6	19	1
AKR1C4	HGNC:387	10p15.1	46XY sex reversal 8, modifier of	10	1
AKR1D1	HGNC:388	7q33	Bile acid synthesis defect, congenital, 2	10	1
AMACR	HGNC:451	5p13.2	Alpha-methylacyl-CoA racemase deficiency/Bile acid synthesis defect, congenital, 4	11	0.9433
ATP8B1	HGNC:3706	18q21.31	Cholestasis, benign recurrent intrahepatic/Cholestasis, intrahepatic, of pregnancy, 1/Cholestasis, progressive familial intrahepatic 1	36	0.9955
BAAT	HGNC:932	9q31.1	Hypercholanemia, familial	7	0.9868
BMP2	HGNC:1069	20p12.3	Brachydactyly, type A2/HFE hemochromatosis, modifier of	7	0.9794
CFTR	HGNC:1884	7q31.2	Congenital bilateral absence of vas deferens/Cystic fibrosis/Sweat chloride elevation without CFBronchiectasis with or without elevated sweat chloride 1, modifier of/Hypertrypsinemia, neonatal/Pancreatitis, idiopathic	44	0.9909
CH25H	HGNC:1907	10q23.31		5	0.877
CLDN1	HGNC:2032	3q28	Ichthyosis, leukocyte vacuoles, alopecia, and sclerosing cholangitis	5	1
CYP27A1	HGNC:2605	2q35	Cerebrotendinous xanthomatosis	14	1
CYP39A1	HGNC:17449	6p12.3		14	1
CYP46A1	HGNC:2641	14q32.2		17	0.9371
CYP7A1	HGNC:2651	8q12.1		12	0.9975
CYP7B1	HGNC:2652	8q12.3	Bile acid synthesis defect, congenital, 3/Spastic paraplegia 5A, autosomal recessive	13	0.9899
CYP8B1	HGNC:2653	3p22.1		10	1
DHCR7	HGNC:2860	11q13.4	Smith-Lemli-Opitz syndrome	14	1
FABP1	HGNC:3555	2p11.2		4	1
FABP6	HGNC:3561	5q33.3		7	1
FGF19	HGNC:3675	11q13.3		4	0.628
FGFR4	HGNC:3691	5q35.2	Cancer progression/metastasis	27	0.9623
GALE	HGNC:4116	1p36.11	Galactose epimerase deficiency	11	0.8936
GALT	HGNC:4135	9p13.3	Galactosemia	11	0.9264
GPBAR1	HGNC:19680	2q35		6	0.9641
GPC1	HGNC:4449	2q37.3		12	0.6774
HNF4A	HGNC:5024	20q13.12	Fanconi renotubular syndrome 4, with maturity-onset diabetes of the young/MODY, type I/Diabetes mellitus, noninsulin-dependent	16	1
HSD17B4	HGNC:5213	5q23.1	D-bifunctional protein deficiency/Perrault syndrome 1	33	0.9877
HSD3B7	HGNC:18324	16p11.2	Bile acid synthesis defect, congenital, 1	10	1
JAG1	HGNC:6188	20p12.2	Tetralogy of Fallot/Alagille syndrome 1/?Deafness, congenital heart defects, and posterior embryotoxon	33	0.9982
MST1	HGNC:7380	3p21.31		21	0.8863
NOTCH2	HGNC:7882	1p12	Alagille syndrome 2/Hajdu-Cheney syndrome	56	0.9991
NPC1	HGNC:7897	18q11.2	Niemann-Pick disease, type C1/Niemann-Pick disease, type D	34	0.9976
NPC2	HGNC:14537	14q24.3	Niemann-pick disease, type C2	5	1
NR0B2	HGNC:7961	1p36.11	Obesity, mild, early-onset	5	0.914
NR1H2	HGNC:7965	19q13.3		14	0.9863
NR1H3	HGNC:7966	11p11.2		12	0.9746
NR1H4	HGNC:7967	12q23.1	Cholestasis, progressive familial intrahepatic, 5	14	1
NR1I2	HGNC:7968	3q13.33		14	1
NR1I3	HGNC:7969	1q23.3		10	1
NR5A2	HGNC:7984	1q32.1		14	1
PPARGC1A	HGNC:9237	4p15.2		19	1
RXRA	HGNC:10477	9q34.2		16	1
RXRB	HGNC:10478	6p21.32		14	0.99
RXRG	HGNC:10479	1q23.3		13	0.9692
SCP2	HGNC:10606	1p32.3	Leukoencephalopathy with dystonia and motor neuropathy	18	0.992
SERPINA1	HGNC:8941	14q32.13	Emphysema due to AAT deficiency/Emphysema-cirrhosis, due to AAT deficiency/Hemorrhagic diathesis due to antithrombin Pittsburgh/Pulmonary disease, chronic obstructive, susceptibility to	9	1
SLC10A1	HGNC:10905	14q24.1		9	0.9845
SLC10A2	HGNC:10906	13q33.1	Bile acid malabsorption, primary	9	1
SLC25A13	HGNC:10983	7q21.3	Citrullinemia, adult-onset type II/Citrullinemia, type II, neonatal-onset	24	1
SLC27A5	HGNC:10999	19q13.43		19	1
SLC51A	HGNC:29955	3q29		11	1
SLC51B	HGNC:29956	15q22.31		6	1
SLCO1A2	HGNC:10956	12p12.1		19	0.9777
SMPD1	HGNC:11120	11p15.4	Niemann-Pick disease, type A/Niemann-Pick disease, type B	14	0.9982
VDR	HGNC:12679	12q13.11	Osteoporosis, involutional/Rickets, vitamin D-resistant, type IIA	13	0.9929
VIPAS39	HGNC:20347	14q24.3	Arthrogryposis, renal dysfunction, and cholestasis 2	20	1
VPS33B	HGNC:12712	15q26.1	Arthrogryposis, renal dysfunction, and cholestasis 1	23	1
